# Supplementary material for: Use of the melting curve assay as a means for high-throughput quantification of Illumina sequencing libraries
Source: PeerJ. 2016 Aug 4;4:e2281. doi: 10.7717/peerj.2281 (PMC4991867; doi:10.7717/peerj.2281)
Supplement: Table S3 — Details for cost-reduced PCR amplicon sequencing library preparation with fragmentation produced by the MspJI restriction endonuclease. A cumulative length of 15 kb of DNA sequence can be enriched through 5 PCRs (3 kb × 5 reactions) using the MyFiTM DNA polymerase. [file peerj-04-2281-s008.xlsx]

## Sheet: Supplementary Table1
Procedure	Total per-sample cost (US$)	Items required	Per-sample cost (US$)	Required amount	Listed item price and size	Supplier
Target enrichment	3.38	MyFiTM DNA polymerase	2.02	10 µl reaction scale x 5 reactions	US$1,263 for 3,125 reactions (10 µl reaction scale)	BIOLINE
		PCR primers	0.31	2 locus-specific primers x 5 loci	US$12 for each primer for 384 DNA samples	IDT
		5-methyl-dCTP	0.05	0.2 nmol x 5 reactions	US$52.5 for 1 µmoles	TriLink
		Consumables	1
Library prep	3.27	MspJI	0.53	1.25 U	US$421 for 1,000U	NEB
		T4 ligase	0.41	160 U	US$256 for 100,000U	NEB
		AMPure beads	0.4	32 µl	US$5,600 for 450 mL	Beckman Couter
		Phusion polymerase	0.42	0.5 U (25 µl reaction scale)	US$420 for 500 U	Thermo Fisher Scientific
		In-house barcode primer & adapter	0.5
		SYBR Green	0.01		US$495 for 1 mL (x10,000)	Thermo Fisher Scientific
		Consumables	1
