# Supplementary material for: Use of the melting curve assay as a means for high-throughput quantification of Illumina sequencing libraries
Source: PeerJ. 2016 Aug 4;4:e2281. doi: 10.7717/peerj.2281 (PMC4991867; doi:10.7717/peerj.2281)
Supplement: Supplemental Information 3 — Sample unique identifier shows location in a 96-well microtiter plate during the MC assay. NTC stands for ‘no-template control’. The average PRN was 1.33. [file peerj-04-2281-s011.xlsx]

## Sheet: MC-for-Endo-plate2-take2 admin_
Method		Samples
MC assay	Temperature	A2	A3	A4	A5	A6	A7	A8	A9	A10	A11	B2	B3	B4	B5	B6	B7	B8	B9	B10	B11	C2	C3	C4	C5	C6	C7	C8	C9	C10	C11	D2	D3	D4	D5	D6	D7	D8	D9	D10	D11 (NTC)	E2	E3	E4	E5	E6	E7	E8	E9
	75	174.418	132.172	133.444	140.972	136.064	127.078	118.123	113.844	139.774	166.809	147.594	134.373	173.444	145.139	116.9	125.924	129.462	142.306	139.571	171.234	4.53819	137.313	87.6031	120.549	51.1465	120.69	159.24	101.986	122.478	135.097	187.475	191.549	130.943	150.238	122.624	135.093	134.884	136.13	125.683	5.18585	187.927	173.776	181.689	135.613	130.726	136.058	127.149	123.139
	76	377.905	286.372	289.129	305.439	294.806	275.335	255.934	246.662	302.844	361.42	319.786	291.141	375.795	314.468	253.283	272.836	280.5	308.33	302.405	371.007	9.83276	297.512	189.807	261.19	110.817	261.496	345.021	220.969	265.368	292.71	406.196	415.022	283.711	325.515	265.686	292.701	292.249	294.948	272.313	11.236	407.175	376.514	393.659	293.828	283.24	294.792	275.489	266.801
	77	348.835	264.344	266.889	281.944	272.128	254.155	236.247	227.688	279.548	333.618	295.187	268.745	346.888	290.278	233.8	251.848	258.923	284.613	279.143	342.468	9.07639	274.626	175.206	241.098	102.293	241.381	318.48	203.972	244.955	270.194	374.95	383.097	261.887	300.475	245.249	270.185	269.769	272.26	251.366	10.3717	375.853	347.552	363.378	271.226	261.452	272.115	254.298	246.277
	78	348.835	264.344	266.889	281.944	272.128	254.155	236.247	227.688	279.548	333.618	295.187	268.745	346.888	290.278	233.8	251.848	258.923	284.613	279.143	342.468	9.07639	274.626	175.206	241.098	102.293	241.381	318.48	203.972	244.955	270.194	374.95	383.097	261.887	300.475	245.249	270.185	269.769	272.26	251.366	10.3717	375.853	347.552	363.378	271.226	261.452	272.115	254.298	246.277
	79	348.835	264.344	266.889	281.944	272.128	254.155	236.247	227.688	279.548	333.618	295.187	268.745	346.888	290.278	233.8	251.848	258.923	284.613	279.143	342.468	9.07639	274.626	175.206	241.098	102.293	241.381	318.48	203.972	244.955	270.194	374.95	383.097	261.887	300.475	245.249	270.185	269.769	272.26	251.366	10.3717	375.853	347.552	363.378	271.226	261.452	272.115	254.298	246.277
	80	348.148	263.69	266.019	281.136	271.306	253.709	235.941	227.318	279.702	332.06	295.599	268.955	345.807	290.033	233.776	251.603	258.703	284.427	279.512	342.145	9.12939	274.14	175.182	241.121	102.327	241.225	317.695	204.187	244.798	270.419	374.11	381.657	261.123	300.309	245.223	270.288	269.535	271.896	251.5	10.4942	375.512	345.21	361.415	270.966	261.389	272.051	254.247	246.218
	81	353.344	268.094	271.674	286.193	276.797	256.774	238.086	229.693	279.496	342.472	293.554	267.812	353.263	291.674	233.903	253.041	260.062	285.629	277.489	344.911	8.85927	277.255	174.916	241.045	102.283	242.15	322.853	202.778	245.895	269.292	380.17	391.289	265.947	301.83	245.364	269.771	271.106	274.194	250.999	9.70171	378.402	360.1	374.157	272.753	261.804	272.59	254.614	246.623
	82	356.294	273.58	280.357	295.514	284.266	259.967	239.791	233.155	273.258	356.935	285.631	264.128	362.533	293.457	233.955	256.057	262.286	287.205	271.318	344.622	7.93217	282.384	176.874	240.091	100.984	243.744	330.584	200.142	246.812	264.884	385.596	405.308	274.709	300.928	245.569	267.493	272.91	278.059	247.303	8.43177	378.236	386.751	394.63	274.573	262.086	272.136	254.478	246.751
	83	348.271	275.118	284.613	301.542	285.811	261.208	240.91	237.098	261.451	358.712	275.045	260.775	357.589	295.751	235.804	260.796	265.989	289.401	265.077	335.481	6.40126	285.165	186.514	240.139	97.8615	248.023	332.991	201.473	247.591	259.586	379.682	403.497	278.695	295.718	246.781	266.233	274.111	281.137	242.09	7.80429	369.412	397.99	402.374	275.336	263.591	272.337	255.773	248.23
	84	335.856	280.898	290.888	309.05	288.225	269.607	250.844	250.343	250.723	354.047	266.311	264.285	339.284	304.664	244.205	272.315	277.281	297.873	263.625	321.781	4.33347	290.269	207.178	245.882	93.0384	260.167	333.822	211.359	251.45	257.683	365.297	385.404	283.348	290.106	252.441	272.051	279.879	289.038	239.299	7.52802	354.297	392.099	399.029	281.446	271.423	279.029	264.519	256.146
	85	324.01	298.751	306.368	324.905	297.632	293.941	277.746	282.009	244.971	346.47	264.406	280.844	306.573	329.71	266.123	299.53	303.46	318.862	272.157	307.83	2.80758	303.544	236.187	263.2	86.8093	287.206	337.949	234.635	262.195	264.227	346.076	351.195	298.559	288.845	268.935	292.022	296.328	310.554	242.598	7.31082	336.854	367.83	383.997	298.324	294.62	300.092	287.663	277.538
	86	316.962	330.735	333.813	351.413	317.168	336.238	321.628	333.487	246.114	339.934	270.395	311.305	265.961	375.095	304.148	345.122	346.223	352.391	291.339	297.59	2.11444	327.108	265.124	293.433	80.2031	330.071	348.197	269.903	280.798	280.61	328.266	308.74	326.183	295.073	297.344	326.377	324.419	346.844	252.976	7.29009	323.58	332.57	361.171	324.678	336.262	337.428	325.315	313.152
	87	312.993	369.927	368.49	380.935	343.012	387.317	372.105	394.156	250.914	334.082	279.683	349.244	227.691	431.237	352.166	399.261	397.813	390.127	313.935	291.193	1.51868	357.064	284.485	329.103	73.981	379.521	360.368	308.328	301.822	300.744	313.176	267.696	359.466	304.578	330.964	365.616	356.748	388.773	266.291	7.41597	313.63	296.629	335.827	354.393	386.85	380.929	368.907	353.869
	88	306.654	405.315	402.769	403.9	367.27	432.502	415.283	448.552	252.64	324.507	285.31	382.851	194.425	482.634	399.357	447.321	443.674	419.471	329.686	284.372	1.46326	385.837	284.658	358.431	68.1873	421.47	366.573	338.609	316.899	315.13	297.431	230.974	387.859	309.761	361.362	397.025	382.666	424.277	275.201	6.92917	300.816	263.566	309.253	378.318	432.26	416.273	405.593	387.679
	89	290.176	421.791	424.071	408.447	379.172	454.578	434.379	478.6	243.582	304.78	277.565	398.318	165.528	511.664	431.614	472.24	465.794	425.558	327.378	269.428	1.93355	400.804	257.92	368.567	61.9856	439.712	356.591	347.814	316.049	313.718	274.413	198.576	397.486	301.562	377.078	405.715	388.787	437.824	270.35	5.94271	278.533	232.716	277.097	382.622	456.363	428.884	419.342	400.237
	90	255.428	402.262	414.307	378.903	364.438	435.97	411.687	464.055	217.005	267.493	247.716	379.603	139.581	495.599	430.356	454.148	446.365	394.464	296.861	238.693	2.23533	386.142	207.166	345.462	53.699	417.263	320.162	323.804	289.45	286.622	237.431	167.716	372.787	270.534	363.164	376.879	360.38	412.288	243.777	5.11057	240.95	200.611	234.515	355.275	439.415	402.295	394.38	375.97
	91	206.109	349.573	375.228	319.26	324.713	379.446	351.943	407.576	176.37	216.433	201.664	328.431	115.06	434.634	396.563	395.705	388.501	332.599	243.791	195.112	2.33269	344.875	147.017	292.439	43.9227	358.568	262.131	272.449	241.073	237.83	189.592	137.064	317.337	220.795	322.566	316.84	302.646	352.106	200.159	4.11735	191.119	167.025	185.223	299.364	383.256	339.943	335.983	319.896
	92	148.49	268.962	305.723	238.231	260.368	291.276	265.605	315.626	127.403	156.712	146.323	250.599	87.6152	336.433	328.258	304.347	297.638	248.443	177.072	142.704	2.40966	277.319	90.1094	218.973	33.0753	272.153	190.463	203.238	178.28	175.032	135.62	103.077	239.126	160.359	257.466	235.775	225.23	266.059	146.353	3.14698	134.883	128.142	132.33	222.415	295.135	253.384	253.145	240.408
	93	108.486	213.262	257.665	181.973	216.233	230.661	205.372	252.27	93.6273	115.93	107.085	197.303	69.4947	269.008	281.103	241.189	234.959	190.103	130.764	106.416	2.48426	230.532	51.0822	167.921	25.6798	211.974	141.14	154.892	135.02	131.845	98.191	80.6576	184.879	118.131	212.742	179.208	171.223	206.519	108.766	2.77884	96.1325	102.148	96.2267	169.901	234.339	193.737	195.292	185.236
	94	61.2577	133.946	184.483	107.512	152.317	144.543	124.464	160.059	53.5572	66.6713	61.7564	120.789	46.9254	169.443	207.18	150.958	145.261	114.897	74.5881	62.2493	2.48847	162.762	20.1265	100.843	16.9503	129.697	80.6356	93.8181	80.2812	77.8429	55.2149	52.7652	111.654	67.6614	148.323	106.752	101.303	126.14	64.0576	3.02708	52.5607	69.4694	53.9263	100.564	146.793	114.64	118.78	110.79
	95	8.89434	24.8618	47.2122	17.082	38.1043	26.5415	21.3546	30.3049	8.0928	10.0353	9.92289	20.3941	11.1464	31.1898	55.9357	27.6498	25.265	19.7548	10.9235	10.0136	1.05123	41.0148	0.208312	17.0655	3.95589	22.4786	11.7303	16.6914	13.3239	12.6909	8.036	11.595	18.8305	10.338	36.3161	17.726	16.356	22.0257	10.849	1.45947	6.86575	16.7122	7.60245	15.8729	26.8634	18.0472	20.7097	17.838
	dRFU (86-95°C)	2015.45	2920.64	3113.76	2787.66	2762.79	3119.07	2923.82	3284.69	1669.31	2136.58	1887.42	2738.84	1323.43	3536.94	3186.68	3237.94	3191.49	2887.81	2196.34	1897.77	20.0316	2913.46	1607.9	2492.24	461.64	2982.91	2437.99	2329.55	2153	2132.07	1937.37	1558.86	2715.61	2058.79	2707.32	2727.91	2629.76	2982.85	1838.78	47.2182	1939.07	1809.59	1993.17	2603.4	3137.54	2885.56	2837.45	2705.08
	PRN (1.33)	1.01759	1.93431	1.9167	2.06186	1.3788	1.81243	1.81044	2.44885	0.572312	1.46434	0.867053	1.94367	0.74842	2.71589	2.02907	2.52261	2.26449	1.66779	0.937938	1.07941	0.0014737	1.78399	0.530091	1.34652	0.141328	1.70146	1.68223	0.887537	0.718725	0.913032	1.12915	0.738546	1.3088	0.953043	1.06748	1.12724	1.39228	1.81626	0.561702		1.16938	1.67125	1.50833	1.52292	1.73101	1.61311	1.57804	1.41453
[truncated: 29 more columns]
